# Supplementary material for: Intuitive Cell Manipulation Microscope System with Haptic Device for Intracytoplasmic Sperm Injection Simplification
Source: Sensors (Basel). 2024 Jan 22;24(2):711. doi: 10.3390/s24020711 (PMC10819291; doi:10.3390/s24020711)
Supplement: Supplementary file 1 [file sensors-24-00711-s001.zip]

Archive with 1 entries (1 files):
- sensors-2806461-supplementary.mp4
